# Supplementary material for: Shade Effect on Phenology, Fruit Yield, and Phenolic Content of Two Wild Blueberry Species in Northwestern Ontario, Canada
Source: Plants (Basel). 2023 Dec 7;12(24):4099. doi: 10.3390/plants12244099 (PMC10747682; doi:10.3390/plants12244099)
Supplement: Supplementary file 1 [file plants-12-04099-s001.zip]

Archive with 1 entries (1 files):
- plants-2729099-supplementary.pdf
